# Supplementary material for: Assessment of a Newly Developed, Active Pneumatic-Driven, Sensorimotor Test and Training Device
Source: Sensors (Basel). 2014 Dec 15;14(12):24174–87. doi: 10.3390/s141224174 (PMC4299105; doi:10.3390/s141224174)
Supplement: Supplementary File 1 — ZIP-Document (ZIP, 1730 KB) [file sensors-14-24174-s001.zip]

Archive with 2 entries (2 files):
- Video 2.m4v
- Video 1.m4v
